# Supplementary material for: Biosecurity and Hygiene Procedures in Pig Farms: Effects of a Tailor-Made Approach as Monitored by Environmental Samples
Source: Animals (Basel). 2023 Apr 5;13(7):1262. doi: 10.3390/ani13071262 (PMC10093544; doi:10.3390/ani13071262)
Supplement: Supplementary file 1 [file animals-13-01262-s001.zip]

Archive with 2 entries (2 files):
- BEAT26022020Def.xlsx
- Supplementary material.pdf
