# Supplementary material for: Biosecurity and Hygiene Procedures in Pig Farms: Effects of a Tailor-Made Approach as Monitored by Environmental Samples
Source: Animals (Basel). 2023 Apr 5;13(7):1262. doi: 10.3390/ani13071262 (PMC10093544; doi:10.3390/ani13071262)
Supplement: Supplementary file 1 [file animals-13-01262-s001.zip › BEAT26022020Def.xlsx]

## Sheet: Instructions for use
Biosecurity Risk Analysis Tool - Healthy Livestock WP1 Italy and France
Introduction
This draft Risk Analysis Tool is based on literature review of risks for major Italian pig diseases, including existing scoring systems for biosecurity (with special attention to Dutch scoring systems and the Biocheck.UGent). The format anticipates on the format of the health plans to be worked out, which will according to the WP1 work plan description be based on the (FAO) risk zoning (red-orang…
Farm characteristics
Name company/farmer: .....
Adress, residence: ....
nr. pig houses/nr. pig per house: ......
Guideline to veterinarian and pig farmer
Step 1 Define on-farm risk zones
Download a Google Earth map of the farm location and color the risk zones (red-orange-green)
Make a schematic drawing of the farm location and color the risk zones, and identify the buildings, stables, storage sites, pathways et cetera.
Example
Green zone = pig houses and entree rooms: clean, strictly isolated, restricted access
Orange zone = paved surfaces and functional farm areas: biosecurity measures to reduce contamination with foreign manure to medium/low risk
Red zone = external areas (unpaved roads, ditches, pasture, etc.: high risks, farmers acting opportunities
Step 2 Go through the risk analysis tool
Answer the questions belonging to the different zones and transition lines between zones (see tabs) and score the risk. The tabs 'Transition O-G' and 'GREEN ZONE' should be filled out for each pig house on the farm
Step 3 Interpretation
In the tab "Overall scores", an overview of scores per theme is shown. Veterinarian and farmer: Analyze together the automatically generated scores and discuss: where are opportunities for improvements?
Stap 4 Health plan
Make an action plan with SMART formulated preventative actions for strenghtening of on-farm biosecurity

## Sheet: RED ZONE
Biosecurity in the red zone (public)
	Risk Factors	Objective	Conditions	Means in place to reach the objective	Score (1= high risk, 2=moderate risk, 3=low risk, 4=no risk or under control)	Major improvement needed	Is it critical in this farm (yes/no)
1	Neighbourhood activities	Awareness of at-risk situation due to neighbourhood	Pig density area (i.e. average pig density at municipality level > 300 pigs/km2 = score 1)
2		Awareness of at-risk situation due to neighbourhood	Pig farms close to the farm (i.e. score 4>3000; 3000 m> score 3>1000 m; 1000 m> score 2> 500m; score 1 <500)
3			Abattoir close to the farm (i.e. score 4>3000; 3000 m> score 3>1000 m; 1000 m> score 2> 500m; score 1 <500)
4			Road with frequent pig transport close to the farm (i.e. score 4>3000; 3000 m> score 3>1000 m; 1000 m> score 2> 500m; score 1 <500)
5			Wild boars spotted in the neighborhood within a radius of 10 km (i.e. score 1=yes; score 4=no)
6	External vehicles	Maintain in the public zone vehicles and persons with no necessary access to the professional zone	Parking for staff and visitors in the public zone (i.e. score 4=yes; score 1=no)
7			Separate access ways for rendering plant trucks (i.e. score 4=yes; score 1=no)
8			Separate access for feed supply (i.e. score 4=yes; score 1=no)
9			Separate access for manure elimination (i.e. score 4=yes; score 1=no)
10	Dead animals	Reduce load of pathogens associated with elimination of dead animals	Storage of cadavers in the public zone (i.e. score 4=yes; score 1=no)1
11			Frequency of elimination of cadavers from the farm1
12			Cleaning and disinfection of the storage equipment after every cadaver collection (i.e. score 4=yes; score 1=no)1
				(higher score is less risk)	(max=48 for all points applicable. Otherwise max score is calculated in F18 = applicable points x 4)
1)	write NA in column F for non applicable conditions
				OVERALL BIOSECURITY SCORE RED ZONE:	0
				Maximum score	0
				Percentage of maximum score:	#DIV/0!

## Sheet: Transition R-O
Biosecurity in the transition between the red zone (public) and the orange zone (professional zone)
	Risk Factors	Objective	Conditions	Means in place to reach the objective	Score (1= high risk, 2=moderate risk, 3=low risk, 4=no risk or under control)	Major improvement needed	Is it critical in this farm (yes/no)
1	contamination from truck and visitors	prevent contamination of the professional zone by trucks and visitors	arrival sign (i.e. score 4=yes; score 1=no)
2			access exclusively for pig transport vehicles (i.e. score 4=yes; score 1=no)
3			access limited to in-advance-thoroughly-cleaned-and-disinfected transport vehicles (i.e. score 4=yes; score 1=no)
4			cleaning and disinfection of tires before entering the orange zone (all transports) (i.e. score 4=yes; score 1=no)
5			truck platform equipped with fixed or manual equipment for wheels, lateral and undersides vehicles disinfection
6			presence of a platform to house temporarily and load pigs for slaughter (i.e. score 4=yes; score 1=no)
7			cleaning and disinfection of the platform after each delivery (i.e. score 4=yes; score 1=no)1
8	contamination by wildlife	prevent contamination of the professional zone by wildlife	delimitation of the professional zone to prevent access of wild animals (e.g. preimetral fence against wild boars)
9	contamination by staff in charge of elimination of dead animals	prevent contamination by staff in charge of elimination of dead animals in the public zone	specific clothes and shoes for staff to eliminate dead animals in the public zone (i.e. score 4=yes; score 1=no)1
10			cleaning and disinfection of the material used to transfer dead animals in the public zone (i.e. score 4=yes; score 1=no)1
11			cleaning and disinfection of the shoes after transfer of dead animals in the public zone (i.e. score 4=yes; score 1=no)1
12			hand washing after transfer of dead animals in the public zone (i.e. score 4=yes; score 1=no)1
13	staff and visitors	prevent introduction of diseases by staff and visitors entering the farm	well located hygiene lock with dirty and clean area available (i.e. score 4=yes; score 1=no)
14			provision of the hygiene lock with company footwear or overshoes (i.e. score 4=yes; score 1=no)
15			provision of the hygiene lock with company clothes/overalls (i.e. score 4=yes; score 1=no)
16			provision of the hygiene lock with hand hygiene facilities (i.e. score 4=yes; score 1=no)
17			provision of the hygiene lock with one or more showers (i.e. score 4=yes; score 1=no)
18			provision of the hygiene lock with adequate hygiene SOP for visitors/employees\farmer available (i.e. score 4=yes; score 1=no)
19			correct use of hygiene lock provisions by farm workers (i.e. score 4=yes; score 1=no)
20			correct use of hygiene lock provisions by visitors (i.e. score 4=yes; score 1=no)
21	unnecessary access	no unnecessary access to the professional zone	clear delimitation of the professional zone (i.e. score 4=yes; score 1=no)
22			no access of the public to the orange zone (i.e. score 4=yes; score 1=no)
23			no access of trucks eliminating dead animals (i.e. score 4=yes; score 1=no)
24			availability of a visitors' register mentioning a period of at least 12 hours between two pig farm visits (i.e. score 4=yes; score 1=no)
				(higher score is less risk)	(max=96 for all points applicable. Otherwise max score is calculated in F36 = applicable points x 4)
1)	write NA in column F for non applicable conditions
				OVERALL BIOSECURITY SCORE TRANSITION ZONE R-O:	0
				Maximum score	0
				Percentage of maximum score:	#DIV/0!

## Sheet: ORANGE ZONE
Biosecurity in the orange zone (professional)
	Risk Factors	Objective	Conditions	Means in place to reach the objective	Score (1= high risk, 2=moderate risk, 3=low risk, 4=no risk or under control)	Major improvement needed	Is it critical in this farm (yes/no)
1	contamination by wildlife	prevent contamination of the professional zone by wildlife	protocols for control of rodents (i.e. score 4=protocol + registered treatments; score 1 no protocol, no register for treatments)
2			protocols for control of insects (i.e. score 4=protocol + registered treatments; score 1 no protocol, no register for treatments)
3	contamination by manure	prevent contamination by the manure	manure storage separated from the pig houses (i.e. score 4=yes; score 1=no)
4			conditions of transfer and storage of manure (assess possible contamination slurry tanks and pig houses)
5	pathogen persistence	prevent persistence of pathogens in the professional zone	staff staying there for rodents and parasites (i.e. score 4=yes; score 1=no)
6			washable surface and flooring combined with high pressure water (i.e. score 4=yes; score 1=no)
7	contamination by staff storing dead animals	prevent contamination by staff in charge of storing dead animals in the orange zone	specific gloves, clothes and shoes for staff to transfer and store dead animals in the orange zone (i.e. score 4=yes; score 1=no)1
8			cleaning and disinfection of the material used to transfer dead animals in the orange zone (i.e. score 4=yes; score 1=no)1
9			cleaning and disinfection of the shoes after transfer of dead animals in the orange zone (i.e. score 4=yes; score 1=no)1
10			hand washing and disinfection after transfer of dead animals in the orange zone(i.e. score 4=yes; score 1=no)1
11			Frequency of elimination of cadavers from the farm1
12			Cleaning and disinfection of the storage equipment after every cadaver collection (i.e. score 4=yes; score 1=no)1
				(higher score is less risk)	(max=48 for all points applicable. Otherwise max score is calculated in F36 = applicable points x 4)
1)	write NA in column F for non applicable constitions
				OVERALL BIOSECURITY SCORE ORANGE ZONE:	0
				Maximum score	0
				Percentage of maximum score:	#DIV/0!

## Sheet: Transition O-G
Biosecurity at the transition between the orange zone (professional zone) and the green zone (livestock zone)					Pig house1 nr: ....
	Risk Factors	Objective	Conditions	Means in place to reach the objective	Score (1= high risk, 2=moderate risk, 3=low risk, 4=no risk or under control)	Major improvement needed	Is it critical in this farm (yes/no)
1	pathogens from animals	prevent of pathogens by animals introduced into the herd	origin of animals (i.e. from Specific Pathogen Free farms=score 4, from the same farm=score 3, from more than one known farms=score 2, from more than one unknown farm=score 1)
2			position of the quarantine in the farm (from other pig houses score 4>120 m; 120 m <score 3 <60 m; 60 m <score 2 <30 m; score 1 <30 m)
3			conditions of quarantine (duration at least 30 d, daily observation, cleaning and disinfection after each batch)
4	pathogens from other purchases	prevent introduction of pathogens by other purchases	facilities for delivery in the livestock zone (i.e score 4=room available to store temporarely and check materials; score 1=no room availble)
5			origin of purchased goods (to be listed and assessed)
6	pathogens from shared equipment	prevent introduction of pathogens by shared equipment entering the farm	use of shared equipment between farms (i.e. score 4=no share; score 1 =share)
7			cleaning and disinfection of shared equipement before entry in the farm (e.g. ecograph). Is there a room, disinfectants and a SOP available for disinfection of shared equipment? (i.e. score 4=yes; score 1=no)
8	pathogens from staff/visitors	prevent introduction of pathogens by staff/visitors	no contacts of staff with other pig farms (i.e. score 4=no contact; score 1=contact)
9			entree room available, with clear dirty and clean areas, as hygiene lock at the entrance of the pig house for farrowing or weaning or quarantine (i.e. score 4=yes; score 1=no)2
10			specific footwear available at the entrance of the pig house (i.e. score 4=yes; score 1=no)
11			specific clothes/overalls available at the entrance of the pig house (i.e. score 4=yes; score 1=no)
12			hand hygiene facilities available at the entrance of the pig house (i.e. score 4=yes; score 1=no)
13			Barn hygiene protocol available for visitors / employees \ farmer (i.e. score 4=yes; score 1=no)
14			Correct use of provisions at the entrance of the pig house by farm workers (i.e. score 4=yes; score 1=no)
15			Correct use of entree room at the entrance of the pig house provisions by visitors (i.e. score 4=yes; score 1=no)2
16	unnecessary access	no unnecessary access to the livestock zone	persons (i.e. score 4=no persons; score 1=yes)
17			animals (domestic animals) (i.e. score 4=no animals; score 1=yes)
18			anti-bird nets (i.e. score 4=yes; score 1=no)
19			insect screens available (i.e. score 4=yes; score 1=no)
1)	To be completed for each pig house on the farm			(higher score is less risk)	(max=76 for all applicable conditions. Otherwise max score is calcuolated in F36 = applicable points x 4)
2)	write NA in column F for non applicable constitions
				OVERALL BIOSECURITY SCORE TRENSITION ZONE O-G:	0
				Maximum score	0
				Percentage of maximum score:	#DIV/0!

## Sheet: GREEN ZONE
Biosecurity in the green zone (livestock zone)			Pig house1 nr: ....
	Risk factors	Objectives	Conditions	Means in place to reach the objective	Score (1= high risk, 2=moderate risk, 3=low risk, 4=no risk or under control; NA=not applicable)	Major improvement needed	Is it critical in this farm (yes/no)
1	animal contact between age groups	prevent transmission of pathogens between age groups by animal contacts	strict separation between housing for different age groups (i.e. score 4=yes; score 1=no)
2			no mixing between batches in the farrowing, weaning and fattening sectors (i.e. score 4=yes; score 1=no)2
3	animal contact with contaminated premises	prevent transmission of pathogens between age groups by premises	SOP available for "ALL OUT" cleaning, disinfection and duration of the empty period (i.e. score 4=yes; score 1=no)
4			cleaning and disinfection of corridors and transfer zones after any animal transfer to prevent contamination of animals (not relevant for the insemination/pregnancy sector) (i.e. score 4=yes; score 1=no)2
5	animal contact with contaminated staff	prevent transmission of pathogens between age groups by staff	one-way organisation of work from the most susceptible to the most infectious animals (or separate sectors and staff) (i.e. score 4=yes; score 1=no)
6			change of clothes/overalls and foowear/overshoes between sectors for different age groups (i.e. score 4=yes; score 1=no)
7			change of gloves or hand washing and disinfection after handling diseased animals (i.e. score 4=yes; score 1=no)
8			training of staff on the biosecurity SOPs (i.e. score 4=yes; score 1=no)
9	animal contact with contaminated materials	prevent transmission of pathogens between animals by materials and intervention	suitable manipulable materials for environmental enrichment according to Recommendation (EU) 2016/336. Take note of the type of material (e.g. whole straw, chopped straw, hard wood, soft wood, rope of natural fibre, metal chain), quantity in kg/pig*day and frequency of distribution ((i.e. score 4=suitable; score 1=no)
10			materials, movable equipment and tools specific to the different age groups (i.e. score 4=yes; score 1=no)
11			cleaning and disinfection of materials, movable equipment and tools shared between sectors (i.e. score 4=yes; score 1=no)
12			cleaning and disinfection of tools for interventions on piglets after birth in the farrowing sector (i.e. score 4=yes; score 1=no)2
13			dedicated injection needles for each age group of pigs or for every 10 heads individually housed (i.e. newly pregnant sows) (i.e. score 4=yes; score 1=no)
14	high load of pathogens	reduce risk of exposure to high loads of pathogens	regular cleaning of housing at all stages other than all in all out (i.e. score 4=yes; score 1=no)
15			animal density of suckling, weaning, growing and fatttening pigs, adapted to the weight of the pigs (see the "scoring instructions" and take note of the type of pen floor inside the pig house : totally slatted floor, partally slatted floor, totally solid floor)2
16			management of diseased animals to reduce contact with healthy animals (availability of hospital pens) (i.e. score 4=yes; score 1=no)
17			shower and parasite treatments of sows before entering the farrowing room (i.e. score 4=yes; score 1=no)2
18	heterogeneous herd immunity	reduce at-risk situations due to heterogeneous herd immunity	management of gilts before introduction into the herd (contamination period in quarantine)2
19			constitution of batches of sows. Weekly farrowing or multikweek farrowing (e.g. 3, 4 or 5 or more weeks?) (i.e. score 4=yes; score 1=no)2
20			constitution of pens of weaners and fattening pigs (i.e. score 4=litter mix; score 1=no litter mix)2
21			vaccination plan (and comparison between consecutive batches in the medium end long term)
22			check access of piglets to colostrum in the farrowing sector (i.e. score 4=yes; score 1=no)2
23	contaminated feed or water or enrichment material	prevent contaminated feed or water or enrichment material	origin and regular quality checks of feed (i.e. score 4=yes; score 1=no)
24			regular quality checks of drinking water (i.e. score 4= at least yearly of water sampled at drinkers; score 3=at least yearly of water sampled at source)
25			conservation of feed including access of rodents (inclusion of the pig house in the rodent control plan) (i.e. score 4=yes; score 1=no)
26			cleaning of water supply equipments (how and how often) (i.e. score 4=yes; score 1=no)
27			regular cleaning and disinfection of waterpipes and reservoirs (i.e. score 4=yes; score 1=no)
28			concentrate feeds are salmonella free (i.e. score 4=yes; score 1=no)
29			storing materials (e.g. enrichment material like straw, wood) on farm for at least 3 months before using (i.e. score 4=yes; score 1=no)
30			no use of food waste (i.e. score 4=no use; score 1=yes)
				(higher score is less risk)	(max=120 for all applicable conditions. Otherwise max score is calculated in F36 = applicable points x 4)
1)	To be completed for each pig house on the farm
2)	write NA in column F for non applicable conditions			OVERALL BIOSECURITY SCORE GREEN ZONE:	0
				Maximum score	0
				Percentage of maximum score:	#DIV/0!

## Sheet: Overall scores
Overall farm scores on biosecurity regarding the zones and transition lines between the zones
	FARM SCORES
Zones and transition lines	% of maximum score	(higher % is less risk)
RED ZONE	#DIV/0!
Transition line Red-Orange	#DIV/0!
ORANGE ZONE	#DIV/0!
Transition line Orange-Green	#DIV/0!
GREEN ZONE	#DIV/0!
Farm average score	#DIV/0!

## Sheet: Score instr. Space Allowance 
Instructions for scoring
Green zone sheet - line 15
Space allowance m2/head		scores
Pig category and live weight		1	2	3	4
Piglets <10kg LW	10	<0,15	0,15-0,17	0,17-0,22	>0,22
Weaners 10-20 kg LW	20	<0,20	0,20-0,27	0,27-0,35	>0,35
Weaners/Growers 20-30 kg	30	<0,30	0,30-0,35	0,35-0,46	>0,46
Growers 30-50 kg	50	<0,40	0,40-0,50	0,50-0,65	>0,65
Growers/Fatteners 50-85 kg	85	<0,55	0,55-0,71	0,71-0,92	>0,92
Fatteners 85-110 kg	110	<0,65	0,65-0,84	0,84-1,10	>1,10
Fatteners 110-140 kg	140	< 1,00	1,00-1,12	1,12-1,29	>1,29
Fatteners over 140 kg	170	<1,00	1,00-1,29	1,29-1,47	>1,47
		k=0,024	k=0,034	k=0,047
Space availability	10	0.112256	0.15903	0.219836
	20	0.178608	0.253028	0.349774
	30	0.234359	0.332009	0.458954
	50	0.330005	0.467508	0.646261
	85	0.470893	0.667098	0.922165
	110	0.559686	0.792888	1.09605
	140	0.657835	0.931933	1.28826
	170	0.749225	1.0614	1.46723
